# Supplementary material for: Cognition and Health-Related Quality of Life After aSAH: The Role of Objective and Subjective Impairment
Source: Neurol Int. 2026 Mar 23;18(3):62. doi: 10.3390/neurolint18030062 (PMC13028747; doi:10.3390/neurolint18030062)
Supplement: Supplementary file 1 [file neurolint-18-00062-s001.zip]

Archive with 1 entries (1 files):
- neurolint-4177352-supplementary.pdf
